# Supplementary material for: Adequacy of endoscopic recognition and surveillance of gastric intestinal metaplasia and atrophic gastritis: A multicentre retrospective study in low incidence countries
Source: PLoS One. 2023 Jun 23;18(6):e0287587. doi: 10.1371/journal.pone.0287587 (PMC10289343; doi:10.1371/journal.pone.0287587)
Supplement: S1 Dataset — (XLSX) [file pone.0287587.s004.xlsx]

## Sheet: DatasetPlosonepublication
Hospitalcode	Endoscopistreport	age	sex	Intestinalmetaplasia	GAproximal	Biopsies	Biopsiesaccprotocol	IMsurvadeq	GAsurvadeq	H.pylori	Dysplasia	familyhistoryforgastriccancer	cancer	FU
0	2	80	0	3	1	2	1	1	1	0	0	0	#NULL!	58
0	2	69	1	2	1	2	1	0	0	0	0	2	0	46
0	0	47	1	2	1	2	1	1	1	0	0	1	0	45
0	2	68	1	2	1	1	0	0	0	0	0	2	0	45
0	2	84	0	4	1	3	0	1	0	0	0	2	0	44
0	2	78	0	2	1	2	1	1	1	0	0	2	0	43
0	2	46	1	2	1	2	1	0	0	0	0	2	0	43
0	2	55	1	2	1	1	0	0	0	0	0	2	0	42
0	2	55	0	0	1	2	1	#NULL!	1	0	0	0	0	41
0	2	79	1	0	2	3	0	#NULL!	1	0	0	2	0	41
0	2	53	1	4	2	3	0	1	1	0	0	2	0	41
0	0	68	1	4	1	3	0	0	0	1	0	0	0	41
0	0	74	0	4	2	3	0	1	1	0	0	0	0	41
0	2	81	0	2	1	2	1	1	0	0	0	2	0	41
0	0	71	0	1	0	3	0	0	#NULL!	0	0	2	0	40
0	0	72	0	3	1	2	1	0	0	1	0	2	0	40
0	2	79	1	3	1	2	1	1	1	0	0	2	0	39
0	2	62	1	4	2	3	0	0	0	0	0	2	0	39
0	2	77	0	4	2	3	0	1	0	0	0	2	0	38
0	2	75	1	2	0	2	1	1	#NULL!	0	0	2	0	38
0	0	89	0	4	2	3	0	0	0	0	0	2	0	36
0	2	68	1	1	0	2	1	1	#NULL!	0	0	1	0	36
0	2	78	1	4	2	3	0	1	0	1	0	2	0	36
0	0	75	1	2	1	2	1	1	0	0	0	0	0	35
0	2	77	1	3	1	2	1	1	0	0	0	2	0	35
0	0	65	0	3	1	2	1	0	0	0	0	2	0	35
0	0	78	1	0	0	3	0	#NULL!	1	0	0	0	0	34
0	2	70	1	3	1	2	1	1	1	0	0	0	0	34
0	2	51	1	0	1	2	1	#NULL!	0	0	0	0	0	119
0	0	69	1	4	1	3	0	1	0	0	0	2	0	119
0	0	53	0	0	1	1	0	#NULL!	0	0	0	0	0	124
0	0	66	1	4	2	3	0	0	0	0	0	0	0	117
0	0	83	1	4	2	3	1	1	0	0	0	0	0	116
0	0	61	1	4	2	3	0	0	0	0	0	2	0	67
0	2	81	0	4	2	3	0	1	0	0	0	2	0	116
0	2	70	1	2	1	2	1	0	0	0	0	0	0	115
0	0	69	1	0	2	3	0	#NULL!	0	1	0	0	0	115
0	2	60	1	4	1	3	0	0	0	0	0	0	0	114
0	2	74	0	3	1	1	0	0	0	0	0	0	0	113
0	0	67	1	0	2	3	0	#NULL!	0	0	0	2	0	65
0	0	57	1	2	1	3	0	0	0	0	0	2	0	108
0	2	61	1	2	1	2	1	0	0	0	0	2	0	108
0	0	88	1	4	2	0	0	1	0	0	0	2	0	112
0	0	83	1	4	1	1	0	0	0	0	0	2	0	95
0	2	74	0	4	1	3	0	0	0	0	0	1	0	107
0	0	89	0	0	1	1	0	1	0	0	0	2	0	17
0	0	67	1	2	1	1	0	0	0	0	0	1	0	106
0	0	67	1	4	2	3	0	0	0	0	0	1	0	105
0	0	53	1	0	1	2	1	#NULL!	0	0	0	0	0	105
0	2	82	1	1	2	2	1	1	0	0	0	2	0	38
0	0	68	1	0	1	2	1	#NULL!	0	0	0	0	0	104
0	0	69	0	2	1	2	1	0	0	1	0	2	0	64
0	0	51	1	0	2	1	0	#NULL!	0	0	0	2	0	102
0	2	77	0	3	1	2	1	1	0	1	0	1	0	111
0	2	34	1	3	1	2	1	0	0	1	0	0	0	110
0	0	80	0	3	1	2	1	1	0	0	0	2	0	12
0	0	81	0	0	1	2	1	1	0	0	0	2	0	110
0	0	75	0	1	1	2	1	0	0	0	0	2	0	110
0	0	80	0	1	0	3	0	1	#NULL!	0	0	0	0	50
0	0	85	0	3	1	2	1	1	0	0	0	2	0	95
0	2	81	0	4	2	3	0	1	0	0	0	0	0	92
0	0	79	0	3	1	2	1	1	0	0	0	2	0	14
0	2	53	1	3	1	2	1	1	1	0	0	2	0	91
0	2	76	0	0	1	3	0	1	0	0	0	0	0	23
0	2	53	1	0	1	2	1	#NULL!	0	0	0	2	0	90
0	2	91	1	0	2	2	1	1	0	0	0	2	0	89
0	0	85	1	1	0	0	0	1	#NULL!	0	0	2	0	13
0	2	79	1	2	1	2	1	0	0	0	0	2	0	82
0	2	33	0	3	1	2	1	0	0	0	0	0	0	80
0	0	80	0	2	1	1	0	0	0	0	0	0	0	76
0	0	76	0	0	2	1	0	1	0	0	0	0	0	76
0	2	84	1	0	1	2	1	1	0	0	0	2	0	19
0	0	66	1	0	1	1	0	0	0	0	0	0	0	72
0	0	49	1	2	1	1	1	1	1	0	0	2	0	70
0	0	80	0	4	1	3	0	1	0	1	0	2	0	54
0	2	70	0	2	1	2	1	1	1	0	0	0	0	68
0	0	60	0	2	0	1	0	1	1	1	0	1	0	66
0	2	62	1	2	1	2	1	0	0	0	0	2	0	63
0	2	65	1	3	1	2	1	1	1	0	0	2	0	62
0	2	76	1	2	1	2	1	1	0	1	0	2	0	61
0	2	67	1	0	1	2	1	#NULL!	0	0	0	0	0	60
0	2	65	0	3	1	2	1	0	0	1	0	2	0	60
0	2	53	1	3	1	2	1	0	0	0	0	2	0	58
0	2	57	1	0	1	1	0	0	0	0	0	2	0	57
0	0	76	1	2	1	1	0	0	0	0	0	0	0	57
0	2	81	0	2	1	2	1	0	0	0	0	0	0	56
0	0	70	0	2	1	1	0	0	0	0	0	2	0	55
0	0	32	1	4	2	3	0	0	0	0	0	0	0	53
0	2	72	0	2	1	2	1	0	0	0	0	2	0	53
0	2	47	1	0	1	2	1	#NULL!	0	0	0	2	0	53
0	1	48	0	1	0	0	0	1	#NULL!	1	0	2	0	51
0	2	72	1	3	1	3	0	0	0	0	0	0	0	43
0	2	65	0	2	1	2	1	1	1	0	0	2	0	51
0	2	83	1	3	1	2	1	0	0	0	0	2	0	50
0	2	64	0	4	1	3	0	0	0	0	0	2	0	49
0	0	66	0	1	1	2	1	1	0	0	0	0	0	48
0	2	76	1	1	1	2	1	1	0	0	0	0	0	48
0	0	69	1	2	1	1	0	0	0	0	0	1	0	48
0	2	75	0	1	0	0	0	0	0	0	0	0	1	41
0	2	93	0	1	0	0	0	0	0	1	1	2	0	16
1	2	58	1	0	1	2	1	#NULL!	1	0	0	2	#NULL!	80
1	2	62	1	0	1	2	1	#NULL!	0	0	0	2	0	106
1	2	79	1	0	1	1	0	1	0	0	0	2	0	72
1	2	88	1	4	2	2	1	1	0	1	0	2	0	18
1	2	75	1	1	0	2	1	1	#NULL!	0	0	0	0	37
1	0	46	1	1	1	0	0	1	#NULL!	0	0	2	0	10
1	2	34	0	0	1	2	1	#NULL!	0	0	0	2	0	66
1	0	46	1	0	1	2	1	#NULL!	1	0	0	0	0	33
1	2	48	1	0	1	2	1	#NULL!	0	0	0	0	0	88
1	0	60	0	3	1	2	1	0	#NULL!	0	0	2	0	21
1	0	49	1	1	0	2	1	#NULL!	#NULL!	0	0	0	0	21
1	0	66	1	1	0	0	0	1	#NULL!	0	0	2	0	26
1	1	56	1	3	1	2	1	0	#NULL!	0	0	2	0	101
1	1	72	1	1	0	2	1	1	#NULL!	0	0	2	0	77
1	0	79	0	1	0	0	0	1	#NULL!	0	0	2	0	21
1	1	63	0	1	0	0	0	0	#NULL!	1	0	0	0	105
1	0	63	1	1	2	0	0	0	#NULL!	0	0	2	0	28
1	0	84	1	0	1	2	1	1	0	0	0	0	0	18
1	0	76	0	1	0	0	0	1	#NULL!	1	0	2	0	1
1	0	74	1	0	1	2	1	1	1	0	0	2	0	13
1	2	74	1	3	0	2	1	0	#NULL!	1	0	0	0	48
1	2	71	1	3	0	2	1	1	#NULL!	0	0	0	0	27
1	0	80	0	1	1	2	1	1	0	0	0	2	0	28
1	1	67	1	1	0	0	0	1	#NULL!	0	0	2	0	43
1	2	66	0	2	1	2	1	0	#NULL!	1	0	2	0	56
1	0	77	1	1	0	0	0	1	#NULL!	0	0	1	0	78
1	1	80	0	1	0	0	0	1	#NULL!	0	0	0	0	22
1	2	59	1	1	0	0	0	0	#NULL!	1	0	0	0	36
1	1	72	0	3	0	2	1	0	#NULL!	0	0	0	0	16
1	2	47	1	0	2	1	0	#NULL!	0	0	0	2	0	34
1	2	63	1	3	1	2	1	0	#NULL!	0	0	0	0	90
1	0	84	0	1	0	2	1	1	#NULL!	0	0	2	0	26
1	1	70	1	1	0	2	1	1	#NULL!	1	0	0	0	81
1	0	81	1	0	0	2	1	#NULL!	1	0	0	0	0	80
1	0	71	0	2	0	1	0	0	#NULL!	1	0	0	0	97
1	1	84	1	1	0	2	1	1	#NULL!	0	0	0	0	15
1	1	76	0	1	0	2	1	1	#NULL!	0	0	0	0	24
1	0	82	0	2	0	1	0	1	#NULL!	0	0	2	0	26
1	0	81	0	0	1	2	1	1	0	0	0	2	0	24
1	2	52	1	1	0	0	0	1	#NULL!	0	0	0	0	48
1	0	80	1	3	1	2	1	0	#NULL!	0	0	2	0	88
1	0	92	1	4	0	2	1	0	#NULL!	0	0	2	0	28
1	1	65	0	2	1	2	1	0	#NULL!	0	0	2	0	62
1	2	65	1	3	1	2	1	0	#NULL!	0	0	0	0	82
1	0	40	0	1	0	0	0	0	#NULL!	0	0	0	0	45
1	1	61	0	1	0	0	0	0	#NULL!	0	0	1	0	58
1	1	60	1	1	0	2	1	0	#NULL!	0	0	2	0	33
1	2	68	1	3	1	2	1	1	#NULL!	0	0	0	0	10
1	1	71	1	1	2	0	0	0	#NULL!	0	0	0	0	35
1	1	79	0	0	1	2	1	0	#NULL!	1	0	0	0	15
1	0	65	0	1	0	2	1	1	#NULL!	1	0	0	0	26
1	0	82	0	3	0	2	1	0	#NULL!	0	0	2	0	0
1	0	67	1	0	2	2	1	#NULL!	0	0	0	0	0	83
1	0	42	1	3	1	2	1	0	#NULL!	0	0	0	0	12
1	0	40	1	2	1	2	1	1	#NULL!	0	0	2	0	30
1	1	66	1	0	1	1	0	#NULL!	0	0	0	2	0	84
1	0	65	1	0	1	2	1	#NULL!	0	0	0	1	0	78
1	1	74	0	1	0	2	1	0	#NULL!	0	0	0	0	29
1	2	60	0	2	1	2	1	0	#NULL!	1	0	0	0	102
1	0	34	1	4	1	2	1	1	#NULL!	0	0	0	0	17
1	2	78	0	1	0	0	0	1	#NULL!	0	0	2	0	19
1	0	70	0	1	0	2	1	1	#NULL!	0	0	0	0	17
1	0	81	1	1	0	2	1	1	#NULL!	0	0	2	0	79
1	0	90	1	0	0	0	0	0	#NULL!	0	0	2	0	79
1	1	72	0	3	0	2	1	0	#NULL!	0	0	0	0	55
1	1	74	0	1	0	0	0	0	#NULL!	1	0	0	0	5
1	0	69	0	1	0	2	1	0	#NULL!	0	0	0	0	23
1	1	57	1	2	0	1	0	0	#NULL!	0	0	0	0	85
1	0	60	1	3	1	2	1	1	#NULL!	0	0	0	0	11
1	0	59	1	1	0	2	1	0	#NULL!	1	0	0	0	13
1	0	79	0	1	0	2	1	0	#NULL!	0	0	2	0	21
1	0	53	0	2	0	1	0	0	#NULL!	0	0	0	0	80
1	2	52	0	2	0	2	1	0	#NULL!	0	0	2	0	78
1	1	75	1	1	0	2	1	0	#NULL!	0	0	2	0	71
1	0	75	1	3	0	2	1	0	#NULL!	1	0	2	0	84
1	0	53	1	0	1	2	1	#NULL!	0	0	0	0	0	12
1	1	75	0	1	0	2	1	0	#NULL!	0	0	2	0	39
1	0	65	0	1	0	0	0	0	#NULL!	0	0	2	0	83
1	0	60	0	2	0	2	1	0	#NULL!	1	0	2	0	19
1	1	70	1	1	0	0	0	0	#NULL!	0	0	0	0	38
1	2	74	1	2	1	1	0	0	#NULL!	0	0	0	0	48
1	0	68	1	0	1	2	1	0	#NULL!	0	0	0	0	65
1	0	68	0	1	0	1	0	0	#NULL!	0	0	0	0	103
1	2	57	1	3	1	2	1	0	#NULL!	0	0	0	0	56
1	1	43	1	2	1	2	1	1	#NULL!	0	0	0	0	39
1	0	78	1	1	0	2	1	1	#NULL!	1	0	0	0	15
1	0	73	1	3	0	2	1	0	#NULL!	0	0	2	0	82
1	2	70	0	4	2	2	1	0	#NULL!	0	0	0	0	91
1	2	81	0	3	0	2	1	0	#NULL!	1	0	2	0	1
1	0	58	1	1	0	0	0	0	#NULL!	0	0	0	0	85
1	1	73	1	1	2	0	0	0	#NULL!	0	0	2	0	78
1	0	64	1	0	1	1	0	#NULL!	0	0	0	2	0	15
1	0	81	1	1	0	0	0	#NULL!	#NULL!	0	0	0	0	93
1	0	53	1	1	0	0	0	0	#NULL!	0	0	0	0	104
1	2	43	1	0	1	2	1	#NULL!	1	0	0	0	0	36
1	0	80	0	1	0	0	0	#NULL!	#NULL!	0	0	0	0	46
1	1	75	1	3	1	2	1	0	#NULL!	0	0	0	0	74
1	0	76	0	1	0	2	1	1	#NULL!	0	0	0	0	45
1	0	45	0	3	0	2	1	0	#NULL!	0	0	0	0	4
1	1	75	0	1	0	2	1	1	#NULL!	1	0	0	0	39
1	2	48	1	4	2	2	1	0	#NULL!	1	0	2	0	90
1	1	78	0	3	0	2	1	0	#NULL!	1	0	0	0	66
1	0	44	1	3	1	2	1	0	#NULL!	0	0	2	0	88
1	0	74	0	1	0	2	1	0	#NULL!	0	0	0	0	48
1	2	28	1	3	1	2	1	0	#NULL!	1	0	0	0	44
1	0	58	1	3	1	2	1	1	#NULL!	0	0	2	0	38
1	2	83	1	3	1	2	1	0	#NULL!	0	0	1	0	36
1	2	73	0	1	0	2	1	1	#NULL!	0	0	0	0	22
1	0	72	1	3	0	2	1	0	#NULL!	0	0	0	0	75
1	0	56	0	1	0	2	1	0	#NULL!	0	0	0	0	36
1	0	78	0	3	2	2	1	1	#NULL!	0	0	0	0	10
1	0	62	1	2	1	1	0	0	#NULL!	0	0	0	0	104
1	2	56	0	2	2	2	1	0	#NULL!	0	0	2	0	58
1	0	43	1	4	0	0	0	0	#NULL!	0	0	0	0	21
1	1	70	0	3	0	2	1	1	#NULL!	0	0	2	0	35
1	0	82	1	4	0	2	1	0	#NULL!	0	0	0	0	18
1	2	68	0	1	0	2	1	1	#NULL!	0	0	0	0	15
1	2	79	0	1	0	0	0	1	#NULL!	0	0	2	0	82
1	0	48	0	1	0	2	1	1	#NULL!	0	0	0	0	94
1	1	64	1	2	0	2	1	0	#NULL!	0	0	2	0	78
1	0	82	1	1	0	2	1	1	#NULL!	0	0	0	0	31
1	0	64	1	2	1	2	1	0	#NULL!	0	0	0	0	72
1	0	54	1	1	0	2	1	1	#NULL!	0	0	0	0	28
1	0	75	1	1	0	2	1	0	#NULL!	0	0	1	0	16
1	0	47	1	1	0	2	1	1	#NULL!	1	0	0	0	45
1	0	85	0	1	0	0	0	0	#NULL!	0	0	2	0	60
1	0	48	0	0	1	2	1	#NULL!	0	0	0	2	0	25
1	2	61	1	0	1	2	1	#NULL!	1	0	0	0	0	85
1	2	73	0	0	1	2	1	#NULL!	0	0	0	2	0	70
1	0	54	0	1	0	0	0	0	#NULL!	0	0	0	0	10
1	0	62	0	1	0	0	0	0	#NULL!	0	0	2	0	102
1	0	54	0	1	0	0	0	0	#NULL!	0	0	2	0	61
1	2	86	0	0	2	3	0	#NULL!	0	0	0	0	0	77
1	2	77	1	1	0	2	1	0	#NULL!	0	0	0	0	18
1	0	52	0	2	1	2	1	0	#NULL!	1	0	2	0	46
1	0	37	0	4	0	2	1	0	#NULL!	0	0	2	0	95
1	0	42	1	1	0	2	1	1	#NULL!	3	0	0	0	36
1	2	54	1	1	0	2	1	1	#NULL!	0	0	2	0	21
1	1	83	1	3	1	2	1	1	#NULL!	0	0	0	0	76
1	0	49	1	3	0	2	1	1	#NULL!	0	0	2	0	23
1	0	75	0	4	0	2	1	0	#NULL!	0	0	0	0	83
1	0	59	1	1	0	2	1	1	#NULL!	1	0	0	0	65
1	0	53	1	1	0	2	1	1	#NULL!	0	0	0	0	69
1	1	75	0	2	0	2	1	1	#NULL!	0	0	2	0	17
1	0	85	0	3	0	2	1	1	#NULL!	0	0	0	0	59
1	2	91	0	3	2	2	1	1	#NULL!	0	0	0	0	6
1	2	76	1	1	0	2	1	1	#NULL!	0	0	0	0	44
1	2	57	1	2	0	2	1	0	#NULL!	0	0	2	0	15
1	0	52	1	0	1	2	1	#NULL!	0	0	0	2	0	40
1	1	72	0	0	1	2	1	#NULL!	1	0	0	0	0	34
1	0	59	0	2	0	1	0	0	#NULL!	0	0	0	0	38
1	2	69	0	2	0	2	1	0	#NULL!	0	0	2	0	38
1	2	49	1	4	0	2	1	0	#NULL!	0	0	2	0	96
1	1	75	0	1	0	2	1	1	#NULL!	0	0	0	0	44
1	2	45	1	3	1	2	1	0	#NULL!	0	0	0	0	76
1	2	75	0	1	0	2	1	1	#NULL!	0	0	2	0	5
1	2	83	1	0	1	1	0	#NULL!	1	0	0	0	0	91
1	2	57	1	3	1	2	1	1	#NULL!	0	0	0	0	15
1	2	74	0	1	0	0	0	1	#NULL!	0	0	0	0	24
1	2	54	1	2	1	2	1	0	#NULL!	0	0	2	0	32
1	2	46	1	2	1	2	1	1	#NULL!	0	0	0	0	20
1	0	81	0	2	0	1	0	1	#NULL!	1	0	2	0	23
1	0	86	0	3	0	2	1	1	#NULL!	0	0	2	0	57
1	0	40	1	4	2	3	0	0	#NULL!	3	0	0	0	101
1	1	74	0	1	0	0	0	1	#NULL!	0	0	0	0	15
1	0	68	0	4	0	3	0	0	#NULL!	1	0	2	0	24
1	0	81	1	1	0	2	1	1	#NULL!	1	0	2	0	81
1	0	69	1	3	0	2	1	0	#NULL!	0	0	0	0	33
1	2	65	0	0	1	2	1	#NULL!	0	0	0	1	0	24
1	0	67	1	1	0	2	1	0	#NULL!	0	0	0	0	100
1	1	85	0	1	0	0	0	0	#NULL!	0	0	2	0	1
1	0	72	0	1	0	2	1	1	#NULL!	0	0	0	0	18
1	0	54	1	1	0	0	0	0	#NULL!	0	0	2	0	44
1	1	68	1	1	0	2	1	1	#NULL!	1	0	0	0	52
1	1	66	1	0	1	1	0	#NULL!	1	0	0	2	0	46
1	1	84	1	1	0	2	1	1	#NULL!	0	0	2	0	74
1	0	82	1	3	0	2	1	1	#NULL!	0	0	0	0	13
1	0	55	0	1	0	2	1	1	#NULL!	0	0	0	0	33
1	0	44	0	1	0	2	1	0	#NULL!	0	0	2	0	39
1	1	61	1	3	1	2	1	0	#NULL!	0	0	0	0	75
1	0	71	0	0	1	2	1	#NULL!	0	0	0	2	0	13
1	0	64	0	4	0	2	1	0	#NULL!	0	0	2	0	2
1	0	57	0	0	1	2	1	#NULL!	0	1	0	0	0	53
1	0	73	0	0	1	2	1	#NULL!	0	0	0	0	0	24
1	1	83	0	3	0	0	0	1	#NULL!	0	0	2	0	22
1	0	63	0	1	0	2	1	1	#NULL!	0	0	2	0	82
1	2	58	0	0	1	2	1	#NULL!	0	0	0	0	0	30
1	1	84	0	3	0	2	1	1	#NULL!	0	0	0	0	1
1	1	52	0	1	1	2	1	1	#NULL!	1	0	0	0	82
1	0	64	0	3	0	2	1	0	#NULL!	0	0	0	0	27
1	0	68	0	1	0	2	1	1	#NULL!	0	0	0	0	24
1	1	58	0	1	0	0	0	0	#NULL!	0	0	0	0	66
1	1	45	0	1	0	2	1	1	#NULL!	0	0	0	0	42
1	0	70	0	1	0	2	1	1	#NULL!	0	0	0	0	53
1	0	67	0	0	1	2	1	#NULL!	0	0	0	2	0	17
1	0	44	0	3	0	2	1	0	#NULL!	1	0	2	0	88
1	0	57	0	1	0	2	1	1	#NULL!	1	0	2	0	86
1	0	31	0	1	0	2	1	1	#NULL!	0	0	2	0	83
1	0	61	0	1	0	2	1	1	#NULL!	0	0	2	0	1
1	0	63	0	2	0	2	1	0	#NULL!	1	0	0	0	33
1	0	48	0	1	0	2	1	1	#NULL!	1	0	0	0	32
1	0	45	0	3	0	2	1	0	#NULL!	1	0	0	0	58
1	0	32	1	2	1	2	1	1	#NULL!	0	0	2	0	47
1	1	74	0	3	0	2	1	1	#NULL!	0	0	2	0	48
1	0	67	0	1	0	2	1	1	#NULL!	0	0	2	0	15
1	2	37	0	0	1	2	1	#NULL!	0	0	0	0	0	35
1	0	80	0	3	1	2	1	1	#NULL!	0	0	0	0	23
1	1	62	0	1	2	2	1	1	#NULL!	0	0	0	0	12
1	2	69	1	0	1	2	1	#NULL!	0	0	0	2	0	12
1	2	72	0	2	0	1	0	0	#NULL!	0	0	0	1	102
1	0	28	1	2	1	2	1	1	#NULL!	0	0	0	1	39
1	1	69	0	3	0	2	1	0	#NULL!	0	1	0	0	73
1	1	78	0	3	0	2	1	0	#NULL!	0	1	0	0	55
2	0	85	1	1	0	0	0	1	#NULL!	0	0	2	0	4
2	2	54	1	3	0	2	1	1	#NULL!	0	0	2	0	193
2	0	65	1	2	0	2	1	0	#NULL!	0	0	2	0	112
2	2	71	1	3	1	2	1	0	#NULL!	0	0	0	0	95
2	0	74	1	1	0	2	1	1	#NULL!	0	0	0	0	91
2	0	70	1	1	0	2	1	1	#NULL!	1	0	2	0	74
2	2	46	1	0	1	2	1	0	0	0	0	1	0	43
2	2	79	0	2	1	2	1	1	#NULL!	0	0	2	0	60
2	1	72	1	1	0	2	1	1	#NULL!	0	0	2	0	118
2	0	60	0	2	0	2	1	0	#NULL!	0	0	2	0	84
2	0	64	1	1	0	2	1	1	#NULL!	0	0	2	0	71
2	0	70	1	3	1	2	1	0	#NULL!	0	0	2	0	52
2	2	69	1	3	1	2	1	0	#NULL!	1	0	1	0	106
2	0	62	0	1	0	0	0	0	#NULL!	0	0	0	0	46
2	1	71	0	1	0	0	0	0	#NULL!	0	0	2	0	62
2	0	79	0	1	0	2	1	1	#NULL!	1	0	2	0	2
2	0	54	1	1	0	2	1	1	#NULL!	0	0	2	0	45
2	1	71	0	3	1	2	1	1	1	0	0	2	0	47
2	0	59	1	2	1	1	0	0	0	0	0	0	0	77
2	0	46	1	1	0	0	0	0	#NULL!	0	0	0	0	108
2	0	81	0	1	0	2	1	1	1	0	0	2	0	47
2	0	74	1	1	0	0	0	0	#NULL!	1	0	0	0	108
2	0	73	0	2	0	2	1	0	#NULL!	1	0	2	0	31
2	0	37	0	2	0	1	0	0	#NULL!	0	0	2	0	71
2	2	84	0	2	1	2	1	0	#NULL!	0	0	0	0	66
2	0	37	1	3	1	2	1	0	#NULL!	0	0	0	0	109
2	2	63	1	3	1	2	1	0	#NULL!	0	0	2	0	55
2	2	55	1	0	1	2	1	#NULL!	0	0	0	0	0	80
2	0	69	1	1	0	0	0	0	#NULL!	0	0	2	0	107
2	0	78	1	1	0	0	0	0	#NULL!	0	0	2	0	81
2	0	59	1	1	0	2	1	1	#NULL!	0	0	0	0	74
2	0	74	1	1	0	0	0	1	#NULL!	0	0	2	0	12
2	0	73	0	1	0	2	1	1	#NULL!	0	0	2	0	59
2	2	48	1	2	0	2	1	1	#NULL!	0	0	2	0	30
2	2	48	0	2	1	2	1	1	#NULL!	0	0	0	0	73
2	0	62	1	1	0	0	0	1	#NULL!	0	0	0	0	42
2	0	83	1	1	0	2	1	1	#NULL!	1	0	2	0	52
2	2	57	1	4	0	2	0	0	#NULL!	0	0	2	0	118
2	2	77	1	4	2	3	0	1	#NULL!	0	0	0	0	116
2	1	66	0	1	0	2	1	1	#NULL!	0	0	2	0	87
2	0	63	0	1	0	0	0	0	#NULL!	0	0	2	0	20
2	2	37	1	2	0	2	1	0	#NULL!	0	0	2	0	46
2	0	57	1	2	1	2	1	0	#NULL!	0	0	0	0	109
2	0	80	1	1	0	2	1	0	#NULL!	0	0	2	0	37
2	0	52	1	1	2	0	0	0	#NULL!	0	0	2	0	68
2	0	71	1	3	1	2	1	0	#NULL!	1	0	0	0	108
2	0	65	1	1	0	2	1	0	#NULL!	0	0	2	0	108
2	0	51	0	1	0	2	1	0	#NULL!	0	0	0	0	66
2	0	52	0	1	0	2	1	0	#NULL!	0	0	0	0	2
2	0	51	1	1	0	2	1	0	#NULL!	0	0	2	0	29
2	2	86	1	3	1	2	1	0	#NULL!	0	0	2	0	121
2	2	45	1	4	0	2	1	0	#NULL!	0	0	0	0	116
2	0	47	1	2	1	2	1	1	#NULL!	0	0	0	0	57
2	0	59	1	1	0	2	1	0	#NULL!	0	0	0	0	4
2	0	67	1	1	0	0	0	0	#NULL!	0	0	2	0	105
2	1	66	0	1	0	2	1	0	#NULL!	0	0	2	0	91
2	1	72	1	1	0	2	1	0	#NULL!	0	0	2	0	0
2	0	82	1	3	0	2	1	0	#NULL!	1	0	2	0	102
2	0	67	1	3	0	2	1	0	#NULL!	1	0	0	0	118
2	0	67	0	3	0	2	1	0	0	0	0	0	0	69
2	0	54	1	4	0	2	0	0	#NULL!	0	0	0	0	56
2	0	41	1	1	0	0	0	0	#NULL!	0	0	0	0	123
2	0	59	1	1	0	2	1	0	#NULL!	0	0	0	0	55
2	0	64	0	3	1	2	1	0	0	1	0	2	0	120
2	0	44	1	2	1	2	1	0	#NULL!	0	0	2	0	86
2	0	76	0	1	0	0	0	0	#NULL!	0	0	0	0	87
2	1	51	0	3	0	2	1	0	#NULL!	0	0	2	0	50
2	0	52	1	1	0	0	0	0	#NULL!	0	0	2	0	89
2	0	48	1	1	0	2	1	0	0	0	0	0	0	53
2	2	49	1	2	1	1	0	0	#NULL!	0	0	2	0	82
2	1	69	0	1	0	2	1	0	#NULL!	0	0	0	0	69
2	0	78	1	1	0	2	1	0	#NULL!	1	0	2	0	83
2	0	67	1	2	1	2	1	0	#NULL!	0	0	0	0	32
2	0	47	1	2	1	2	1	0	#NULL!	0	0	2	0	58
2	0	68	1	1	0	0	0	0	#NULL!	0	0	2	0	74
2	0	72	0	2	0	2	1	0	#NULL!	0	0	0	0	84
2	0	73	1	1	0	2	1	0	0	0	0	2	0	101
2	0	65	1	3	1	2	1	0	0	0	0	0	0	91
2	1	79	1	1	0	2	1	0	#NULL!	0	0	2	0	112
2	0	62	1	1	0	2	1	0	#NULL!	0	0	1	0	105
2	0	64	0	1	0	2	1	1	#NULL!	0	0	0	0	108
2	0	65	0	2	1	1	0	0	0	0	0	2	2	76
2	1	68	0	1	0	0	0	1	#NULL!	0	1	0	1	132

## Sheet: Legend
Legend		0	1	2	3	4
Endoscopist report		no suspicion	suspicion IM	suspicion GA	not reported
Seks		male	female
Intestinal metaplasia		no suspicion	yes antrum or incisura	yes proximal	yes both	yes location unknown
GA proximal		no suspicion	yes	possible
Biopsies		distal	proximal	both	unknown
biopsiesaccprotocol		no	yes
Imsurvadequate		no	yes
Gasurvadequate		no	yes
H pylori		no	yes
Dysplasia		no	yes
Famhistory of GAC		no	yes	unknown
FU	in months
